# Supplementary material for: Integrated Experimental–Computational Framework for Drug Transport Quantification in 3D Microtissues™
Source: Micromachines (Basel). 2026 Mar 9;17(3):332. doi: 10.3390/mi17030332 (PMC13028606; doi:10.3390/mi17030332)
Supplement: Supplementary file 1 [file micromachines-17-00332-s001.zip]

Archive with 1 entries (1 files):
- micromachines-4151835-supplementary.pdf
